# Supplementary material for: Voluntary and spontaneous facial mimicry toward other’s emotional expression in patients with Parkinson’s disease
Source: PLoS One. 2019 Apr 11;14(4):e0214957. doi: 10.1371/journal.pone.0214957 (PMC6459535; doi:10.1371/journal.pone.0214957)
Supplement: S1 File — (CSV) [file pone.0214957.s001.csv]

ID	Group	Age	Sex (1=M, 2=F)	Education_Y	UPDRS3	TAS_20K	Emotional_WB	Social_WB	Psychological_WB	SWB_total	Mean_Activation_Mimic_Cor_Ang-Neu	Mean_Activation_Mimic_Cor_Joy-Neu	Mean_Activation_Mimic_Cor_Sad-Neu	Mean_Activation_Mimic_Zyg_Ang-Neu	Mean_Activation_Mimic_Zyg_Joy-Neu	Mean_Activation_Mimic_Zyg_Sad-Neu	Mean_Activation_Resting_Cor_Ang-Neu	Mean_Activation_Resting_Cor_Joy-Neu	Mean_Activation_Resting_Cor_Sad-Neu	Mean_Activation_Resting_Zyg_Ang-Neu	Mean_Activation_Resting_Zyg_Joy-Neu	Mean_Activation_Resting_Zyg_Sad-Neu	Max_Activation_Mimic_Cor_Ang	Max_Activation_Mimic_Cor_Joy	Max_Activation_Mimic_Cor_Sad	Max_Activation_Mimic_Zyg_Ang-Neu	Max_Activation_Mimic_Zyg_Joy-Neu	Max_Activation_Mimic_Zyg_Sad-Neu	Max_Activation_Resting_Cor_Ang-Neu	Max_Activation_Resting_Cor_Joy-Neu	Max_Activation_Resting_Cor_Sad-Neu	Max_Activation_Resting_Zyg_Ang-Neu	Max_Activation_Resting_Zyg_Joy-Neu	Max_Activation_Resting_Zyg_Sad-Neu
HC 1	1	50	2	16	.	51	6	9	19	34	1.199832203	0.010090243	0.382747752	0.23531421	0.648541054	0.123372724	0.014283722	-0.001408535	0.002963638	0.010919502	0.002015971	0.007313766	0.630837934	-0.004706863	0.133968103	0.164541634	0.411397129	0.077886688	0.003204716	0.002204152	0.006991335	0.007600269	0.004516632	0.009074988
HC 2	1	53	2	12	.	39	18	27	33	78	0.524981148	-0.113466081	0.606082329	0.356760224	1.847980676	0.159419178	0.002477759	0.002494107	0.000347486	0.002917064	0.15871997	0.045615535	0.172086348	-0.100152023	0.230636594	0.234307594	1.023189056	0.104632062	-0.023545166	-0.02812273	-0.00297101	0.003679722	0.098072809	0.011770688
HC 3	1	54	2	16	.	64	9	11	19	39	1.868823821	-0.513503044	1.903024763	0.312132044	2.542026822	0.113348576	-0.027456425	-0.061995242	-0.04935088	-0.003400276	0.045264334	-0.006868665	1.239252437	-0.442288336	1.288595994	0.213599865	1.428858021	0.088275473	0.008250013	-0.042424208	-0.005961729	-0.004688067	0.039539757	0.003971354
HC 4	1	55	2	9	.	51	6	10	14	30	2.579407873	-0.038889929	0.867293436	0.106442614	1.034852774	0.632868637	0.017017158	-0.00393839	0.000378408	0.021712997	0.012051964	0.00738769	1.191133674	-0.096692417	0.388867776	0.017859296	0.575468149	0.289103956	-0.009315867	-0.010365295	-0.009810536	0.005016673	0.005981007	-0.001222648
HC 5	1	54	2	9	.	52	9	10	16	35	3.31147739	-0.005026695	0.887390617	0.203803376	0.455708746	0.191286212	-0.00799354	-0.00029923	0.011957677	-0.001060885	0.01654473	0.018159764	2.021409376	-0.039829373	0.375991328	0.131898007	0.312382297	0.114401506	0.001132382	0.005424968	0.00722857	-0.000154884	0.001472863	0.007899221
HC 6	1	52	2	16	.	36	12	18	27	57	1.410678804	-0.316911757	0.955307766	0.118392468	1.214267937	0.092353899	-0.018988028	0.003729355	-0.027599938	-0.00037732	0.000956208	-0.015280519	0.642232814	-0.244521262	0.428667915	0.058132959	0.645439713	0.038228816	-0.012338517	-0.002312301	-0.01270563	-0.002262602	-0.008901121	-0.019456192
HC 7	1	58	1	16	.	31	18	27	34	79	1.404856699	0.216454284	0.199041028	3.173541306	5.198072493	0.581225348	-0.00406181	0.011501255	0.024270416	0.144644142	0.842033372	0.033079513	0.470998625	0.170025602	0.094141561	2.081189249	3.960015544	0.606473469	-0.024893413	-0.012848583	-0.000925093	0.133591987	0.505786726	0.026967105
HC 8	1	57	1	16	.	59	8	21	23	52	2.622591922	-0.151070339	1.672316661	0.205395804	0.405534926	0.072241088	0.155628244	-0.124023741	-0.033008364	-0.015182003	-0.030272249	-0.0281367	1.179686957	-0.18971397	0.959147903	0.151245971	0.240897699	0.083911416	0.061842416	-0.059704487	-0.011077393	0.009760076	-0.002433658	-0.001224462
HC 9	1	46	1	16	.	48	13	21	25	59	0.924964468	-0.152329655	0.42417326	0.629821959	1.707798293	0.255737395	0.000537403	0.010897026	-0.002493062	0.001642171	0.073473281	-0.041108961	0.347475215	-0.149925419	0.05256228	0.416948183	0.728046017	0.168876612	-0.008395047	0.003332439	0.002553093	-0.001663065	0.014435205	-0.010294378
HC 10	1	54	1	16	.	54	5	14	10	29	2.395797244	-0.655566549	2.423425056	1.394840772	5.374068548	0.380037733	0.02925703	-0.005224357	0.037117955	-0.013195023	0.00039102	0.086813058	1.620164568	-0.307794035	1.911633389	0.827942599	3.453541057	0.258006391	0.014427672	-0.004206786	0.025182363	-0.003982572	0.001339681	0.039449341
HC 11	1	69	1	11	.	61	6	22	23	51	1.271825488	-0.043243533	1.229411986	1.193591011	0.730093703	0.076503598	0.024620912	0.036166498	0.022805279	-0.003277428	0.032752327	0.001723003	0.470711059	-0.078121812	0.420518561	0.436093493	0.227633769	0.028581979	0.008347906	-0.008588059	0.020358458	-0.001395937	0.014917604	0.002293066
HC 12	1	63	1	12	.	50	7	23	23	53	3.626475627	-0.435309352	1.517553848	2.463515794	3.437980249	1.941790349	0.076167619	-0.040830443	0.109926937	0.317938586	0.080578321	0.157191738	2.546227117	-0.039062031	0.821810381	1.696516229	2.095642488	0.83714889	0.057766343	-0.019966334	0.066133189	0.16662107	0.073608316	0.076301314
HC 13	1	63	2	16	.	48	13	21	31	65	0.22887532	-0.120167659	0.027769221	-0.002851837	0.173833263	-0.074601189	-0.194714643	-0.139915753	-0.036420081	0.000319711	0.040742222	0.047128414	0.104872774	-0.093970601	0.013280724	0.004957763	0.149007223	0.036583812	-0.105420762	-0.120345393	-0.036963708	-0.005075586	0.010645481	0.01085424
HC 14	1	72	1	12	.	52	7	16	19	42	0.10327978	-0.284325058	-0.057463645	2.025448203	1.241996944	0.501607477	0.003290746	0.33016245	-0.046024579	-0.043664963	-0.019022854	-0.039132243	-0.161302555	-0.356348847	-0.095505054	0.808774257	0.712265137	0.236144062	0.043159361	0.091261703	0.024120165	-0.04307105	-0.046488604	-0.042646161
HC 15	1	66	2	9	.	51	12	16	21	49	0.806802933	-0.282252391	2.593303302	0.292396194	0.943909957	0.222591738	-0.024972956	-0.080786531	-0.002087009	0.059230783	0.280616737	-0.035708347	0.309837048	-0.212691408	1.388079592	0.263504458	0.7372875	0.191816239	-0.016837371	-0.077596817	0.000749042	-0.043468179	0.17067056	-0.038393281
HC 16	1	62	2	9	.	44	5	12	12	29	5.283819862	0.032355494	2.913941914	0.367614543	1.188666281	0.154534182	0.036860176	0.010101577	0.081320127	0.084818621	0.145955897	0.069076503	3.230397868	-0.184815847	1.272494454	0.299434402	0.703276686	0.09423912	0.023306259	-0.005774984	0.029453171	0.061034647	0.091396316	0.04503983
HC 17	1	62	2	9	.	42	7	13	15	35	3.575773428	-0.149027303	4.203098119	0.612417409	0.619700668	0.37765443	0.973523595	-0.137353653	1.760436216	0.172009265	0.170411993	0.047670088	2.029924968	-0.260508789	2.621198438	0.383162229	0.428775846	0.215728169	0.627456268	-0.115187183	1.034235828	0.088992716	0.094703283	0.032378543
HC 18	1	66	2	12	.	62	17	29	23	69	2.037542143	-0.046684832	1.642780616	0.782936533	1.507408308	0.848961103	0.162247204	-0.047579474	0.046586162	0.150504035	1.37076426	0.125476683	0.785431724	-0.051689936	1.112408395	0.499449169	0.925605759	0.479568766	0.054281368	-0.047385246	0.018049126	0.083788593	0.565493865	0.068207059
HC 19	1	58	2	9	.	61	11	26	21	58	1.751055954	-0.147910492	1.490700576	1.319739475	1.788222895	1.294037474	0.064483811	0.015900347	-0.005926727	0.104923449	0.178477521	-0.001271515	0.695850079	-0.103848272	0.969657529	0.748920979	1.154834034	0.684994614	0.024897341	0.001768742	-0.003236916	0.039420443	0.093738345	0.006901483
HC 20	1	66	2	9	.	48	10	12	28	50	1.494004949	-0.11043721	0.801520392	0.570624974	0.566704645	0.075020912	0.45748857	-0.016135778	0.068330404	0.155715501	0.404668767	0.045495653	0.893759626	-0.085714832	0.278853386	0.290400478	0.321786063	0.054254737	0.190638189	-0.011106591	0.045959559	0.077869039	0.263658715	0.028282407
PD 1	2	70	2	13	33	58	6	9	7	22	0.524701	0.019204	0.322005	0.522696	0.840119	0.66642	0.016568	0.043019	0.030432	0.029538	0.042349	0.044742	0.313358722	0.020412551	0.167587837	0.435346122	0.487420878	0.318163146	0.004823232	0.014013451	0.004491549	0.008128902	0.018986	0.011418244
PD 2	2	59	2	7	14	61	9	11	15	35	0.462742	-0.069048	0.014568	0.565043	1.078747	0.387668	0.146339	0.197658	-0.105462	0.143687	0.198651	0.021662	0.108425951	-0.062335293	-0.025466341	0.255986515	0.363234515	0.199598563	-0.015306902	-0.001607854	-0.051063049	0.084861488	0.10578061	0.006648756
PD 3	2	70	1	16	20	56	12	21	18	51	2.059051	-0.037747	1.635501	0.141365	0.510897	0.056458	0.33439	0.00359	0.168507	0.02724	0.127897	0.032948	0.49318239	-0.024098463	0.770998244	0.060242683	0.292655341	0.046734049	0.110952293	-0.005410927	0.094574829	0.00618278	0.094064537	0.036016024
PD 4	2	61	1	12	24	53	6	10	9	25	0.046784	-0.003833	-0.007721	0.021585	0.272701	0.132994	-0.01834	0.028414	0.168926	0.023491	0.08236	1.304925	0.067414634	0.015775854	0.010339634	0.009709854	0.152808122	0.054732244	-0.016210171	-0.013551902	0.033438537	0.016762171	0.03379461	0.474391512
PD 5	2	74	2	0	27	49	15	22	30	67	0.302891	-0.071802	0.035791	0.063087	1.022963	0.067099	-0.006857	-0.015831	-0.007393	0.082051	0.113051	0.017874	0.147470415	-0.041618976	0.041621	0.033871271	0.520159178	0.053507422	-0.009679902	-0.034811902	-0.014589317	0.028034271	0.075224856	0.014172246
PD 6	2	59	1	16	25	41	6	10	11	27	2.692466	-0.282507	0.704262	-0.161334	1.08715	-0.319607	-0.015367	-0.014609	-0.015817	0.039294	-0.0226125	0.009188	0.784469195	-0.245731417	0.389351293	0.07161362	0.738212117	0.043495049	-0.018856098	-0.019983829	-0.020937756	0.008085927	-0.011179368	-0.012981398
PD 7	2	57	1	12	39	46	9	15	14	38	0.043272	-0.025024	0.004235	0.2366057	0.3425627	0.1183637	0.001575	-0.004398	-0.005718	0.12822	0.178323	0.064138	0.004210995	-0.027019002	0.00915642	0.186234578	0.265215602	0.103005432	0.011077395	0.000416317	0.004187602	0.076629366	0.111947244	0.032600854
PD 8	2	54	2	14	20	44	4	9	11	24	0.804909	-0.0446824	0.698495	0.441388	1.324696	0.091161	0.059519	-0.0280664	0.084787	0.230909	0.388969	0.096643	0.440922493	-0.004804671	0.233151873	0.255889024	0.85788078	0.075141244	0.019311424	-0.018721656	0.007054963	0.13560639	0.235554854	0.065403244
PD 9	2	49	1	9	36	52	12	15	21	48	-0.003048	-0.062968	-0.041174	0.418719	-0.015528	0.016896	0.005803	-0.01204	-0.000225	-0.009644	-0.013446	-0.012648	0.004631512	-0.018703268	-0.012668927	0.286568439	0.013656878	0.045616878	-0.000195024	-0.00673239	0.002356293	0.001697976	-0.000158488	0.00116239
PD 10	2	52	2	6	27	29	12	9	7	28	1.519479	0.057174	0.538001	0.188751	0.243944	0.115139	0.00138	0.012866	0.005792	0.000562	0.013111	0.006226	0.910041659	0.051871805	0.376970073	0.046589	0.112527024	0.06311122	0.003923073	-0.002931122	0.009811732	0.001645073	0.004870561	0.000497902
PD 11	2	66	2	12	32	66	4	11	14	29	0.191309	-0.543501	-0.245029	0.272834	0.586319	0.227121	-0.017184	0.083879	0.041901	-0.004811	-0.04105	-0.00471	-0.14026378	-0.399732488	-0.235080951	0.16279178	0.318681439	0.14990961	-0.003538049	0.098123927	0.063665	-0.004962561	-0.026786585	-0.008061073
PD 12	2	74	2	2	33	43	3	7	7	17	0.918466	0.107988	0.005003	0.039009	0.204931	0.005133	0.064103	0.060626	-0.014294	0.064103	0.060626	-0.014294	0.306660585	0.087104585	-0.016039	0.026137756	0.131324073	0.009378268	0.004717171	0.054702341	-0.008929756	0.003890488	0.053875659	-0.009756439
PD 13	2	54	1	16	28	53	3	5	8	16	1.106454	-0.030326	-0.029034	0.032595	0.715597	0.066691	-0.011579	0.001091	0.014325	-0.068849	-0.02254	-0.057491	0.537683829	-0.177520683	-0.06469439	-0.059122829	0.362952415	0.05142022	-0.015001829	-0.027701146	0.002869707	-0.045226415	-0.016095537	-0.037959488
PD 14	2	47	1	16	25	66	14	10	21	45	0.415789	-0.011865	0.56833	0.594107	1.327447	0.350533	0.1802074	-0.0109655	0.1179664	0.163555	0.543294	0.082438	0.176320283	-0.016135771	0.143448285	0.188812249	0.77349681	0.208181078	0.085070163	-0.002518632	0.039650093	0.104026071	0.338344578	0.072064651
PD 15	2	64	2	12	17	40	3	7	6	16	1.25756	-0.114236	0.237858	0.3717025	3.6337335	0.4753985	0.000298	-0.014161	-0.004146	-0.034968	-0.0177267	0.005086	0.521487561	-0.270206122	0.129285268	0.216048522	1.614901085	0.254938612	0.00113222	-0.022954415	-0.012117366	-0.023979278	-0.01597582	0.000486612
PD 16	2	55	1	11	17	47	13	10	20	43	2.990563	0.083217	1.224213	0.2588089	0.1188249	0.1337089	0.008268	-0.003347	0.010719	-0.0082979	0.007217	-0.0039837	1.444073268	0.048708829	0.669411122	0.146678854	0.059923107	0.080970339	0.003589395	-0.005894188	0.005833883	0.000232649	0.001358222	0.00437459
PD 17	2	54	2	9	15	56	5	5	8	18	0.314122	0.034195	0.162951	0.087588	0.206974	0.128758	-0.001258	-0.063428	0.019432	0.00626	0.05892	0.004626	0.192433293	-0.125111463	0.077090512	0.044738146	0.139176902	0.089283732	-0.00186778	-0.053926683	0.015449317	0.006242268	0.03502878	0.003037
PD 18	2	50	1	16	11	51	3	6	6	15	1.397798	0.501735	0.861303	0.67549	0.950634	0.411097	0.018974	0.015473	-0.049832	-0.0449899	-0.021222	-0.0431279	0.80099419	0.360690117	0.35360641	0.34793608	0.610129251	0.255341251	-0.013384098	0.005515463	-0.044020244	-0.030803261	-0.014066317	-0.035850471
PD 19	2	46	2	12	22	53	5	6	6	17	1.43945	0.002393	1.491274	0.3763394	0.1665094	0.1670104	0.000129	0.01886	0.011304	-0.0058198	0.0001029	0.013247	0.942297171	0.005804234	0.779662659	0.143928976	0.099074661	0.063516068	-0.000493805	-0.003392098	-0.004429244	-0.004207446	-0.001293976	0.006799593
PD 20	2	55	2	14	14	58	3	5	8	16	0.148485	-0.028474	0.011385	0.058916	0.399321	-0.002216	-0.006641	-0.0354	-0.051667	0.017596	0.006503	0.003766	0.023073683	-0.066310073	-0.012293463	0.028003366	0.249528707	0.011733927	0.018311098	-0.007416293	-0.032792683	0.003004098	0.004152366	0.002806366
